# Supplementary material for: Diel Vertical Dynamics of Gelatinous Zooplankton (Cnidaria, Ctenophora and Thaliacea) in a Subtropical Stratified Ecosystem (South Brazilian Bight)
Source: PLoS One. 2015 Dec 4;10(12):e0144161. doi: 10.1371/journal.pone.0144161 (PMC4670095; doi:10.1371/journal.pone.0144161)
Supplement: S1 Dataset — The abundance of the cnidarians, ctenophores and thaliaceans is shown as the average of the three replicates and is expressed in ind. 10 m-3, while for the other zooplankton groups data refers to the first replicate and is expressed as ind. m-3 (see Material and Methods). Temperature is in °C, PAR in μE m-2 s-1 and chlorophyll-a in mg m-3. (XLSX) [file pone.0144161.s001.xlsx]

## Sheet: Plan1
samples	S. fusif (agreg)	S. fusif (solit)	T. democr (agreg)	T. democr (solit)	D. nation (phoro)	D. nation (gono)	D. nation (nurse)	D. gengenb (gono)	D. gengenb (phoro)	D. gengenb (nurs)	P. verticillata?	Cyclosalpa	R. amboinensis?	Beroe	V. parallelum	Lobata destr	A. hemistoma	C. gracilis	L. tetraphylla	S. bitentaculata	R. velatum	Rhopalonematidae sp.1	S. corona	P. ornata	larva bitentaculata	C. octonaria	N. aurea	Actinula larvae	B. frondosa	Zanclea sp.	N. punctata	A. citrea	E. dumortierii	M. cirratum	Obelia spp.	A. tetragona (eud)	A. tetragona (pol)	D. bojani (eud)	D. bojani (polig)	A. eschscholtzii (eud)	A. eschscholtzii (polig)	M. kochii (eud)	M. kochii (polig)	E. hyalinnum (eud)	E. hyalinnum (pol)	Bassia bassensis (polig)	Bassia bassensis (eud)	C. appendiculata (polig)	C. appendiculata (eud)
D1-6-40-0	1.27324	3.81972	26.738	0.424413	18.6742	99.3127	4.66854	0.848826	7.63944	4.66854	0	0	0	0	0	0	6.79061	0.424413	2.97089	0	0	6.3662	0	0	1.27324	0	0	0	0.848826	0	0	0	0	0	0	2.54648	5.94178	13.1568	5.51737	2.54648	0.848826	0	0.848826	1.69765	2.54648	0	0	0	0.424413
D1-6-70-40	2.26354	1.69765	35.0848	3.96119	32.8213	41.8754	10.7518	0.565884	43.5731	5.09296	0.565884	0	0	0.565884	0	0	108.084	0.565884	6.22473	0	1.69765	1.69765	0.565884	3.96119	1.69765	0	0	0	0	0	0	0	0	0	0	2.26354	2.26354	15.2789	5.65884	0	2.26354	0.565884	0.565884	0	1.13177	0.565884	0.565884	1.13177	0.565884
D1-6-100-70	12.9639	7.40794	70.3754	8.6426	29.6318	13.5812	3.70397	1.85198	18.5198	2.46931	0	0	0	0	0	0	100.625	0.617328	6.17328	0.617328	1.23466	0	1.23466	0	0	0	1.23333	0.617328	0	0.617328	0.617328	0	0	0	0	3.70397	3.70397	5.55595	3.70397	0	0	0	0	0.617328	0	0	0	0.617328	0
D1-12-40-0	10.1859	0.424413	2.97089	0.424413	5.94178	19.523	2.97089	2.54648	2.12207	1.69765	0	0	0	0.424413	0	0	5.09296	6.3662	0.424413	0	0	0	0.424413	1.27324	1.27324	0.85	0.423333	0	0	0	0	0	0	0	0	2.12207	2.54648	11.4592	5.94178	2.97089	1.27324	0.424413	0.424413	1.27324	2.97089	0	0.848826	0.424413	2.12207
D1-12-70-40	8.48826	1.13177	26.5966	1.69765	9.62003	6.79061	1.69765	3.96119	10.1859	5.09296	0	0	0	0	0	0	6.22473	2.82942	0.565884	0.565884	0	0	0	0	0	0.565667	1.13133	0	0	0	0	0	0	0	0	2.26354	0.565884	11.3177	2.26354	0	0.565884	1.13177	0.565884	0	2.26354	0	1.13177	0	0.565884
D1-12-100-70	3.70397	0.617328	3.08664	0.617328	0	0	0	0.617328	1.23466	0.617328	0.565884	0	0	2.54648	0	0	11.7292	0	0.617328	0.617328	0.617328	0	0.617328	0	0	0	0	0	0	0	0	0	0	0	0	7.40794	0.617328	0	0.617328	0	0	0	0	0	0.617328	0	0	0	0
D2-6-40-0	0	1.27324	2.12207	1.27324	5.09296	6.3662	1.27324	0	0.424413	2.97089	0	0	0	0	0	0	9.33709	0.424413	0.424413	0	0	2.12207	0	0.424413	0	0	0	0	0	0	0	0	0	0	0	0.848826	1.27324	1.69765	2.12207	0.424413	0.424413	0	0	1.69765	2.12207	0.424413	0.424413	0	1.27324
D2-6-70-40	0	0	2.26354	0.565884	1.69765	1.69765	3.96119	0	0	2.82942	0	1.13177	0	0	0	0.565884	21.5036	2.26354	1.13177	0.565884	0.565884	0	0	0.565884	0	0	0	0	0	0	0	0	0	0	0	3.39531	0.565884	1.13177	2.26354	0.565884	0.565884	0	0.565884	0	0	0	0	0	0
D2-6-100-70	0	0	0.617328	0	0	0	1.23466	0	0	0	0	1.23466	0	3.39531	0	0	2.46931	0	0.617328	0	0	0	0	0	0	0	0	0	0	0	0	0	0	0.617328	0	6.17328	0	0.617328	1.23466	0	0	0	0	0.617328	0	0	0	0	0
D2-12-40-0	0.424413	0.424413	9.33709	0	9.7615	46.261	3.81972	2.97089	2.97089	1.69765	0	0	0	0.424413	0	0	4.66855	3.39531	1.69765	0	0	4.66855	0.848826	0.847747	0	0.423333	0	0.424413	0	0	0	0	0	0	0	2.12207	2.97089	11.8836	1.27324	0.848826	1.27324	0.424413	2.12207	0	1.27324	0	0.848826	0	2.12207
D2-12-70-40	2.82942	0	8.48826	1.69765	7.92238	13.5812	6.22473	0.565884	7.92238	2.26354	0	0	0	1.13177	0	0	33.9531	1.13177	2.82942	2.26354	0	1.69765	0	0.565884	0	0.565667	0	0	0	0.565884	0.565884	0	0	0	0	7.92238	1.13177	3.39531	2.26354	0	0.565884	0	0.565884	0	1.13177	0	0	0	0
D2-12-100-70	0	1.23466	1.85198	0	0	0	0	0	0.617328	0	0	1.23466	0	1.69765	0	0	3.70397	1.85198	0	0	0	0	0	0	0	0	0	0	0	0	0	0	0	0	0	5.55595	1.23466	0.617328	0	0	0	0	0	0	0	0	0	0	0
D1-18-40-0	2.12207	1.27324	13.5812	0.424413	12.308	45.4122	7.63944	1.27324	5.51737	5.94178	0.424413	0	0	4.24413	0	0	21.2207	12.7324	2.54648	0.848826	0.424413	1.69765	1.27324	0	0.424413	0.423333	0	0	0	0	0	0	0	0	0	17.8254	4.66854	10.6103	4.66854	3.81972	0.848826	1.27324	2.54648	2.97089	5.51737	0.424413	0.848826	0	2.12207
D1-18-70-40	1.13177	1.69765	3.96119	0	2.26354	2.26354	1.13177	0.565884	1.69765	2.26354	0	0	0.565884	0	0	0	7.3565	1.13177	0.565884	0	0	0	0	0	0	0	0	0	0	0	0	0	0	0	0	5.65884	2.82942	0	0	0	0	0	0	0	1.13177	0	0	0.565884	0.565884
D1-18-100-70	0.617328	0	0	0	0	0.617328	0	0	1.23466	0.617328	0	0	0	0	0	0	1.23466	0	0	0	0	0	0	0	0	0	0	0.617328	0	0	0	0	0	0	0	0	0	0.617328	0	0	0	0	0	0	0.617328	0	0	0	0
D1-24-40-0	7.21502	1.27324	6.79061	0.848826	0	6.3662	2.54648	0.424413	0.848826	2.54648	0.424413	0.848826	0	4.24413	0.848826	0	12.308	0	6.79061	1.85198	0	0	7.21503	0	0	0	0.85	0	0	0	0.424413	0.424413	0	0	0.565884	10.6103	6.79061	8.91268	4.24413	2.97089	2.12207	0.424413	1.27324	2.12207	1.69765	0.424413	0.424413	0	0
D1-24-70-40	4.52707	0.565884	5.09296	0	0	1.69765	1.13177	0	0.565884	2.26354	0	0	0	2.26354	0	0	3.39531	0.565884	2.26354	0.565884	0	0	0	0	0	0	0	0	0.565884	0	0	0	0	0	0	3.96119	1.69765	0	0	0	0.565884	0	0	1.13177	1.13177	0	0	0	0
D1-24-100-70	0.617328	0	0	0	0	0	0	0	0.617328	0.617328	0	0	0	0	0	0	0.617328	0	0	0	0	0	0	0	0	0	0	0	0	0	0	0	0	0	0	0.617328	0	0	0	0	0	0	0	0	0	0	0	0	0
D2-18-40-0	5.09296	2.12207	26.738	0	8.48826	50.9296	3.81972	1.69765	4.66854	6.79061	0	0.424413	0	0	0	0	28.0113	7.21503	5.51737	3.81972	0.424413	2.12207	2.12207	0.846667	0.424413	0.848826	0	0	0	0	0	0.424413	0	0	0	17.8254	8.91268	11.8836	4.66854	1.69765	1.27324	0.848826	2.12207	2.54648	2.54648	0.424413	1.27324	0.424413	1.27324
D2-18-70-40	0.565884	0.565884	0.565884	0	7.3565	1.69765	0	0	4.52707	3.39531	0	0	0	1.69765	0	0	2.82942	1.69765	2.82942	0	0	0	0	0.565667	0	0	0	0	0	0	0	0	0	0	0	2.82942	1.13177	0.565884	0	1.13177	0	0	0.565884	0	0	0	0	1.13177	0
D2-18-100-70	0.617328	0	0	0	0.617328	0	0.617328	0	0	0	0	0	0	1.69765	0	0	0	0	0	0	0	0	0	0	0	0	0	0	0	0	0	0	0	0	0	0	0	0	0	0	0	0	0	0	0	0	0	0.617328	0
D2-24-40-0	0.424413	0	14.0056	0	2.12207	9.33709	2.12207	0.848826	5.09296	1.69765	0	0	0	2.54648	0.424413	0	11.8836	2.54648	1.27324	0	0	0	4.66854	0	0	0	0.423333	0	0	0	0	0	0	0	0	16.9765	7.21502	4.24413	1.69765	2.97089	1.27324	0	0.424413	1.27324	1.27324	0	0	0.424413	0.424413
D2-24-70-40	0	0.565884	0	0	1.13177	0.565884	0	0	3.96119	0.565884	0	0	0	0	0	0	1.69765	0	1.69765	0	0	0	0	0	0	0	0	0	0	0	0	0	0.565884	0	0	5.09296	1.13177	0	0	0	0	0	0	1.13177	0	0	0	0	0
D2-24-100-70	0	0	0	0.617328	0	0	0	0	0	0	0	0	0	0	0	0	0	0	0	0.617328	0	0	0	0	0.616667	0	0	0	0	0	0	0	0	0	0	0.617328	0	0	0.617328	0	0	0	0	0.617328	0	0	0	0	0
[truncated: 31 more columns]
